# Supplementary material for: Swarm learning with weak supervision enables automatic breast cancer detection in magnetic resonance imaging
Source: Commun Med (Lond). 2025 Feb 6;5:38. doi: 10.1038/s43856-024-00722-5 (PMC11802753; doi:10.1038/s43856-024-00722-5)
Supplement: Supplementary file 4 — Supplementary Data 1 [file 43856_2024_722_MOESM4_ESM.xlsx]

## Sheet: Sheet1
Supplementary Data 1
Model	Data_size	Exp_1 AUROC	Exp_2 AUROC	Exp_3 AUROC	Exp_4 AUROC	Exp_5 AUROC	Mean	Median
3D-ResNet18	Node1 - 40% data	0.69	0.71	0.63	0.68	0.67	0.68	0.68
	Node2 - 30% data	0.77	0.76	0.73	0.75	0.7	0.74	0.75
	Node3 - 10% data	0.67	0.64	0.67	0.69	0.63	0.66	0.67
	SL global best checkpoint	0.79	0.78	0.78	0.75	0.74	0.77	0.78
	Centralized Model - 80% data	0.8	0.82	0.77	0.73	0.79	0.78	0.79
3D-ResNet50	Node1 - 40% data	0.69	0.72	0.55	0.49	0.72	0.63	0.69
	Node2 - 30% data	0.69	0.8	0.66	0.71	0.63	0.7	0.69
	Node3 - 10% data	0.63	0.68	0.63	0.66	0.65	0.65	0.65
	SL global best checkpoint	0.68	0.8	0.78	0.77	0.8	0.76	0.78
	Centralized Model - 80% data	0.85	0.8	0.81	0.77	0.84	0.81	0.81
3D-ResNet101	Node1 - 40% data	0.8	0.74	0.7	0.71	0.77	0.74	0.74
	Node2 - 30% data	0.37	0.41	0.55	0.57	0.58	0.49	0.55
	Node3 - 10% data	0.56	0.51	0.57	0.56	0.55	0.55	0.56
	SL global best checkpoint	0.86	0.78	0.77	0.74	0.81	0.79	0.78
	Centralized Model - 80% data	0.82	0.81	0.83	0.82	0.84	0.82	0.82
3D-DenseNet121	Node1 - 40% data	0.47	0.79	0.72	0.66	0.63	0.64	0.66
	Node2 - 30% data	0.38	0.45	0.65	0.5	0.51	0.49	0.5
	Node3 - 10% data	0.62	0.67	0.66	0.5	0.55	0.6	0.62
	SL global best checkpoint	0.73	0.52	0.7	0.69	0.6	0.64	0.69
	Centralized Model - 80% data	0.75	0.72	0.68	0.68	0.69	0.7	0.69
ViT-MIL	Node1 - 40% data	0.63	0.72	0.68	0.68	0.64	0.67	0.68
	Node2 - 30% data	0.67	0.71	0.68	0.64	0.63	0.67	0.67
	Node3 - 10% data	0.52	0.52	0.46	0.62	0.54	0.53	0.52
	SL global best checkpoint	0.76	0.74	0.71	0.75	0.74	0.74	0.74
	Centralized Model - 80% data	0.69	0.7	0.72	0.58	0.78	0.69	0.7
ViT-LSTM-MIL	Node1 - 40% data	0.7	0.69	0.7	0.72	0.71	0.7	0.7
	Node2 - 30% data	0.66	0.68	0.72	0.69	0.69	0.69	0.69
	Node3 - 10% data	0.52	0.46	0.55	0.5	0.57	0.52	0.52
	SL global best checkpoint	0.76	0.74	0.75	0.75	0.74	0.75	0.75
	Centralized Model - 80% data	0.75	0.75	0.74	0.76	0.76	0.75	0.75
Att-MIL	Node1 - 40% data	0.71	0.74	0.69	0.71	0.72	0.71	0.71
	Node2 - 30% data	0.62	0.62	0.58	0.66	0.54	0.6	0.62
	Node3 - 10% data	0.46	0.51	0.55	0.5	0.48	0.5	0.5
	SL global best checkpoint	0.7	0.71	0.66	0.69	0.49	0.64	0.69
	Centralized Model - 80% data	0.69	0.69	0.68	0.66	0.65	0.67	0.68
2D-ResNet50	Node1 - 40% data	0.62	0.61	0.63	0.61	0.6	0.61	0.61
	Node2 - 30% data	0.6	0.59	0.58	0.59	0.61	0.59	0.59
	Node3 - 10% data	0.52	0.52	0.46	0.52	0.54	0.51	0.52
	SL global best checkpoint	0.6	0.6	0.61	0.62	0.61	0.61	0.61
	Centralized Model - 80% data	0.59	0.58	0.6	0.6	0.62	0.6	0.6
