# Supplementary material for: Swarm learning with weak supervision enables automatic breast cancer detection in magnetic resonance imaging
Source: Commun Med (Lond). 2025 Feb 6;5:38. doi: 10.1038/s43856-024-00722-5 (PMC11802753; doi:10.1038/s43856-024-00722-5)
Supplement: Supplementary file 5 — Supplementary Data 2 [file 43856_2024_722_MOESM5_ESM.xlsx]

## Sheet: Sheet1
Supplementary Data 2
Model	Data_size	Exp_1 AUROC	Exp_2 AUROC	Exp_3 AUROC	Exp_4 AUROC	Exp_5 AUROC	Mean	Median
3D-ResNet18	Node1 - 40% data	0.62	0.48	0.66	0.65	0.62	0.6	0.62
	Node2 - 30% data	0.65	0.63	0.7	0.61	0.62	0.64	0.63
	Node3 - 10% data	0.52	0.53	0.5	0.6	0.52	0.53	0.52
	SL global best checkpoint	0.66	0.68	0.69	0.65	0.66	0.67	0.66
	Centralized Model - 80% data	0.57	0.61	0.58	0.57	0.7	0.6	0.58
3D-ResNet50	Node1 - 40% data	0.54	0.5	0.64	0.72	0.65	0.6	0.64
	Node2 - 30% data	0.66	0.71	0.7	0.75	0.72	0.71	0.71
	Node3 - 10% data	0.64	0.5	0.69	0.52	0.55	0.58	0.55
	SL global best checkpoint	0.78	0.74	0.73	0.75	0.75	0.75	0.75
	Centralized Model - 80% data	0.68	0.69	0.74	0.64	0.72	0.69	0.69
3D-ResNet101	Node1 - 40% data	0.6	0.75	0.59	0.58	0.61	0.62	0.6
	Node2 - 30% data	0.74	0.76	0.74	0.72	0.36	0.64	0.74
	Node3 - 10% data	0.52	0.64	0.53	0.56	0.49	0.55	0.53
	SL global best checkpoint	0.79	0.74	0.78	0.79	0.77	0.77	0.78
	Centralized Model - 80% data	0.74	0.75	0.73	0.71	0.78	0.74	0.74
3D-DenseNet121	Node1 - 40% data	0.65	0.62	0.6	0.59	0.65	0.62	0.62
	Node2 - 30% data	0.54	0.5	0.58	0.58	0.58	0.56	0.58
	Node3 - 10% data	0.62	0.67	0.56	0.62	0.6	0.61	0.62
	SL global best checkpoint	0.62	0.62	0.67	0.71	0.66	0.66	0.66
	Centralized Model - 80% data	0.67	0.58	0.61	0.68	0.63	0.63	0.63
ViT-MIL	Node1 - 40% data	0.63	0.62	0.58	0.64	0.55	0.6	0.62
	Node2 - 30% data	0.63	0.58	0.65	0.65	0.61	0.62	0.63
	Node3 - 10% data	0.61	0.55	0.52	0.53	0.52	0.54	0.53
	SL global best checkpoint	0.67	0.64	0.6	0.7	0.69	0.66	0.67
	Centralized Model - 80% data	0.67	0.63	0.63	0.65	0.57	0.63	0.63
ViT-LSTM-MIL	Node1 - 40% data	0.63	0.6	0.6	0.63	0.58	0.61	0.6
	Node2 - 30% data	0.61	0.64	0.62	0.65	0.53	0.61	0.62
	Node3 - 10% data	0.54	0.49	0.57	0.56	0.5	0.53	0.54
	SL global best checkpoint	0.66	0.68	0.7	0.64	0.61	0.66	0.66
	Centralized Model - 80% data	0.68	0.71	0.67	0.68	0.7	0.69	0.68
Att-MIL	Node1 - 40% data	0.57	0.61	0.52	0.59	0.55	0.57	0.57
	Node2 - 30% data	0.55	0.51	0.56	0.53	0.55	0.54	0.55
	Node3 - 10% data	0.49	0.49	0.49	0.42	0.52	0.48	0.49
	SL global best checkpoint	0.59	0.6	0.6	0.61	0.62	0.6	0.6
	Centralized Model - 80% data	0.5	0.54	0.57	0.6	0.58	0.56	0.57
2D-ResNet50	Node1 - 40% data	0.55	0.57	0.5	0.6	0.55	0.55	0.55
	Node2 - 30% data	0.6	0.59	0.58	0.59	0.52	0.58	0.59
	Node3 - 10% data	0.52	0.52	0.52	0.6	0.53	0.54	0.52
	SL global best checkpoint	0.5	0.6	0.61	0.62	0.56	0.58	0.6
	Centralized Model - 80% data	0.59	0.58	0.6	0.5	0.6	0.57	0.59
