# Supplementary material for: Swarm learning with weak supervision enables automatic breast cancer detection in magnetic resonance imaging
Source: Commun Med (Lond). 2025 Feb 6;5:38. doi: 10.1038/s43856-024-00722-5 (PMC11802753; doi:10.1038/s43856-024-00722-5)
Supplement: Supplementary file 6 — Supplementary Data 3 [file 43856_2024_722_MOESM6_ESM.xlsx]

## Sheet: Sheet1
Supplementary Data 3
	UKA		MHA		CAM	USZ		Duke
Country	Germany		Greece		United Kingdom	Switzerland		USA
Orientation	Axial		Axial		Axial	Axial		Axial
Scanner	Philips Achieva		Siemens Magnetom Vida		GE SIGNA Artist / DISCOVERY	Siemens Sola		Siemens Magnetom Skyra
Field Strength [T]	1.5		3		1.5 / 3	1.5		3
Acquisition	2010-2017		2022		2014-2021	2020 - 2022		2013 - 2022
Patients	422		145		302	4		268
Examinations	427		149		302	352
	DCE	T2	DCE	T2	DCE	DCE	DCE	DCE	T1
Acquisition Type	2D	2D	3D	2D	3D	3D	3D	3D	2D, 3D
Echo Type	GR	SE	SPAIR	SE	GR	GR	GR	GR	SE, GR
Fat Suppression	No	No	Yes	No	Yes	Yes	Yes	Yes	No
TR [ms]	264±20	3975±156	4.8±0.02	3500	7.0 ± 0.1	5.13 ± 0.35	4.40 ± 0.02	GR:5.0±0.7	2D-SE:605±66
									3D-GR:6.7±0.7
TE [ms]	4.6±0.1	110	1.73	86	3.6 ± 0.2	2.39	1.66 ± 0.02	GR:2.1±0.5	2D-SE:9.9±1.2
									3D-GR:3.5±0.8
Flip angle [°]	90	90	10	120	11.0 ± 1.0	10	10	10±0.5	97±44
Slice Thickness [mm]	3.1±0.2	3.1±0.2	2.0±0.2	4.0±0.2	2.4 ± 0.4	1.52 ± 0.04	1.47 ± 0.21	1.2±0.3	2.3±0.7
Slices per Volume	28±2	33±1	104	36	103.0 ± 11.7	107 ± 7	110 ± 13	107±23	80±51
Matrix X	515±14	536±39	364	416	512	334	448 ± 4	487±43	438±103
Matrix Y	515±14	536±39	220	416	512	334	448	487±43	438±103
Field of View X [mm]	337±26	337±26	220	360	350 ± 3	PercentPhaseFieldOfView 100%	PercentPhaseFieldOfView 100 ± 1%	347±25	345±25
Field of View Y [mm]	337±26	337±26	220	360	350 ± 3	PercentPhaseFieldOfView 100%	PercentPhaseFieldOfView100 ± 1%	347±25	345±25
