# Supplementary material for: Swarm learning with weak supervision enables automatic breast cancer detection in magnetic resonance imaging
Source: Commun Med (Lond). 2025 Feb 6;5:38. doi: 10.1038/s43856-024-00722-5 (PMC11802753; doi:10.1038/s43856-024-00722-5)
Supplement: Supplementary file 7 — Supplementary Data 4 [file 43856_2024_722_MOESM7_ESM.xlsx]

## Sheet: 工作表1
Figure 2(A)
Model	Data_size	Exp_1 AUROC	Exp_2 AUROC	Exp_3 AUROC	Exp_4 AUROC	Exp_5 AUROC	Mean	Median	Standard Deviation
3D-ResNet18	Node1 - 40% data	0.69	0.71	0.63	0.68	0.67	0.68	0.68	0.0296648
	Node2 - 30% data	0.77	0.76	0.73	0.75	0.7	0.74	0.75	0.0277489
	Node3 - 10% data	0.67	0.64	0.67	0.69	0.63	0.66	0.67	0.0244949
	SL global best checkpoint	0.79	0.78	0.78	0.75	0.74	0.77	0.78	0.0216795
	Centralized Model - 80% data	0.8	0.82	0.77	0.73	0.79	0.78	0.79	0.0342053
3D-ResNet50	Node1 - 40% data	0.69	0.72	0.55	0.49	0.72	0.63	0.69	0.106911
	Node2 - 30% data	0.69	0.8	0.66	0.71	0.63	0.7	0.69	0.0645755
	Node3 - 10% data	0.63	0.68	0.63	0.66	0.65	0.65	0.65	0.0212132
	SL global best checkpoint	0.68	0.8	0.78	0.77	0.8	0.76	0.78	0.0497996
	Centralized Model - 80% data	0.85	0.8	0.81	0.77	0.84	0.81	0.81	0.0320936
3D-ResNet101	Node1 - 40% data	0.8	0.74	0.7	0.71	0.77	0.74	0.74	0.0415933
	Node2 - 30% data	0.37	0.41	0.55	0.57	0.58	0.49	0.55	0.098387
	Node3 - 10% data	0.56	0.51	0.57	0.56	0.55	0.55	0.56	0.0234521
	SL global best checkpoint	0.86	0.78	0.77	0.74	0.81	0.79	0.78	0.0454973
	Centralized Model - 80% data	0.82	0.81	0.83	0.82	0.84	0.82	0.82	0.0114018
3D-DenseNet121	Node1 - 40% data	0.47	0.79	0.72	0.66	0.63	0.64	0.66	0.119708
	Node2 - 30% data	0.38	0.45	0.65	0.5	0.51	0.49	0.5	0.0993479
	Node3 - 10% data	0.62	0.67	0.66	0.5	0.55	0.6	0.62	0.0731437
	SL global best checkpoint	0.73	0.52	0.7	0.69	0.6	0.64	0.69	0.0864292
	Centralized Model - 80% data	0.75	0.72	0.68	0.68	0.69	0.7	0.69	0.0304959
ViT-MIL	Node1 - 40% data	0.63	0.72	0.68	0.68	0.64	0.67	0.68	0.0360555
	Node2 - 30% data	0.67	0.71	0.68	0.64	0.63	0.67	0.67	0.0320936
	Node3 - 10% data	0.52	0.52	0.46	0.62	0.54	0.53	0.52	0.0576194
	SL global best checkpoint	0.76	0.74	0.71	0.75	0.74	0.74	0.74	0.0187083
	Centralized Model - 80% data	0.69	0.7	0.72	0.58	0.78	0.69	0.7	0.0726636
ViT-LSTM-MIL	Node1 - 40% data	0.7	0.69	0.7	0.72	0.71	0.7	0.7	0.0114018
	Node2 - 30% data	0.66	0.68	0.72	0.69	0.69	0.69	0.69	0.0216795
	Node3 - 10% data	0.52	0.46	0.55	0.5	0.57	0.52	0.52	0.0430116
	SL global best checkpoint	0.76	0.74	0.75	0.75	0.74	0.75	0.75	0.0083666
	Centralized Model - 80% data	0.75	0.75	0.74	0.76	0.76	0.75	0.75	0.0083666
Att-MIL	Node1 - 40% data	0.71	0.74	0.69	0.71	0.72	0.71	0.71	0.0181659
	Node2 - 30% data	0.62	0.62	0.58	0.66	0.54	0.6	0.62	0.045607
	Node3 - 10% data	0.46	0.51	0.55	0.5	0.48	0.5	0.5	0.0339116
	SL global best checkpoint	0.7	0.71	0.66	0.69	0.49	0.64	0.69	0.0913783
	Centralized Model - 80% data	0.69	0.69	0.68	0.66	0.65	0.67	0.68	0.0181659
2D-ResNet50	Node1 - 40% data	0.62	0.61	0.63	0.61	0.6	0.61	0.61	0.0114018
	Node2 - 30% data	0.6	0.59	0.58	0.59	0.61	0.59	0.59	0.0114018
	Node3 - 10% data	0.52	0.52	0.46	0.52	0.54	0.51	0.52	0.0303315
	SL global best checkpoint	0.6	0.6	0.61	0.62	0.61	0.61	0.61	0.0083666
	Centralized Model - 80% data	0.59	0.58	0.6	0.6	0.62	0.6	0.6	0.0148324
Figure 2(B)
Model	Data_size	Exp_1 AUROC	Exp_2 AUROC	Exp_3 AUROC	Exp_4 AUROC	Exp_5 AUROC	Mean	Median	Standard Deviation
3D-ResNet18	Node1 - 40% data	0.62	0.48	0.66	0.65	0.62	0.6	0.62	0.0726636
	Node2 - 30% data	0.65	0.63	0.7	0.61	0.62	0.64	0.63	0.0356371
	Node3 - 10% data	0.52	0.53	0.5	0.6	0.52	0.53	0.52	0.0384708
	SL global best checkpoint	0.66	0.68	0.69	0.65	0.66	0.67	0.66	0.0164317
	Centralized Model - 80% data	0.57	0.61	0.58	0.57	0.7	0.6	0.58	0.0550454
3D-ResNet50	Node1 - 40% data	0.54	0.5	0.64	0.72	0.65	0.6	0.64	0.0888819
	Node2 - 30% data	0.66	0.71	0.7	0.75	0.72	0.71	0.71	0.0327109
	Node3 - 10% data	0.64	0.5	0.69	0.52	0.55	0.58	0.55	0.0815475
	SL global best checkpoint	0.78	0.74	0.73	0.75	0.75	0.75	0.75	0.0187083
	Centralized Model - 80% data	0.68	0.69	0.74	0.64	0.72	0.69	0.69	0.0384708
3D-ResNet101	Node1 - 40% data	0.6	0.75	0.59	0.58	0.61	0.62	0.6	0.070214
	Node2 - 30% data	0.74	0.76	0.74	0.72	0.36	0.64	0.74	0.170529
	Node3 - 10% data	0.52	0.64	0.53	0.56	0.49	0.55	0.53	0.0571839
	SL global best checkpoint	0.79	0.74	0.78	0.79	0.77	0.77	0.78	0.0207364
	Centralized Model - 80% data	0.74	0.75	0.73	0.71	0.78	0.74	0.74	0.0258844
3D-DenseNet121	Node1 - 40% data	0.65	0.62	0.6	0.59	0.65	0.62	0.62	0.0277489
	Node2 - 30% data	0.54	0.5	0.58	0.58	0.58	0.56	0.58	0.0357771
	Node3 - 10% data	0.62	0.67	0.56	0.62	0.6	0.61	0.62	0.0397492
	SL global best checkpoint	0.62	0.62	0.67	0.71	0.66	0.66	0.66	0.0378153
	Centralized Model - 80% data	0.67	0.58	0.61	0.68	0.63	0.63	0.63	0.0415933
ViT-MIL	Node1 - 40% data	0.63	0.62	0.58	0.64	0.55	0.6	0.62	0.0378153
	Node2 - 30% data	0.63	0.58	0.65	0.65	0.61	0.62	0.63	0.0296648
	Node3 - 10% data	0.61	0.55	0.52	0.53	0.52	0.54	0.53	0.0378153
	SL global best checkpoint	0.67	0.64	0.6	0.7	0.69	0.66	0.67	0.0406202
	Centralized Model - 80% data	0.67	0.63	0.63	0.65	0.57	0.63	0.63	0.0374166
ViT-LSTM-MIL	Node1 - 40% data	0.63	0.6	0.6	0.63	0.58	0.61	0.6	0.0216795
	Node2 - 30% data	0.61	0.64	0.62	0.65	0.53	0.61	0.62	0.0474342
	Node3 - 10% data	0.54	0.49	0.57	0.56	0.5	0.53	0.54	0.0356371
	SL global best checkpoint	0.66	0.68	0.7	0.64	0.61	0.66	0.66	0.0349285
	Centralized Model - 80% data	0.68	0.71	0.67	0.68	0.7	0.69	0.68	0.0164317
Att-MIL	Node1 - 40% data	0.57	0.61	0.52	0.59	0.55	0.57	0.57	0.0349285
	Node2 - 30% data	0.55	0.51	0.56	0.53	0.55	0.54	0.55	0.02
	Node3 - 10% data	0.49	0.49	0.49	0.42	0.52	0.48	0.49	0.0370135
	SL global best checkpoint	0.59	0.6	0.6	0.61	0.62	0.6	0.6	0.0114018
	Centralized Model - 80% data	0.5	0.54	0.57	0.6	0.58	0.56	0.57	0.0389872
2D-ResNet50	Node1 - 40% data	0.55	0.57	0.5	0.6	0.55	0.55	0.55	0.0364692
	Node2 - 30% data	0.6	0.59	0.58	0.59	0.52	0.58	0.59	0.0320936
	Node3 - 10% data	0.52	0.52	0.52	0.6	0.53	0.54	0.52	0.0349285
	SL global best checkpoint	0.5	0.6	0.61	0.62	0.56	0.58	0.6	0.0491935
	Centralized Model - 80% data	0.59	0.58	0.6	0.5	0.6	0.57	0.59	0.04219
Figure 2(C)
Training Cohort	Validation Cohort	AUC	F1 Score	Sensitivity	Specificity	PPV	NPV	ACC	AP
Duke	UKA	0.743185	0.436557	0.838465	0.762732	0.523797	0.789914	0.712898	0.564544
Duke	UKA	0.748843	0.44037	0.673355	0.743657	0.464046	0.755872	0.663488	0.729227
Duke	UKA	0.730405	0.637408	0.524833	0.815687	0.262402	0.909029	0.825825	0.428831
Duke	UKA	0.711384	0.547926	0.665576	0.9338	0.366514	0.84301	0.701708	0.72956
Duke	UKA	0.779669	0.471641	0.4706	0.821242	0.401804	0.902174	0.798551	0.681107
USZ	UKA	0.586771	0.480255	0.736815	0.716286	0.33215	0.768859	0.84508	0.516456
USZ	UKA	0.539935	0.466109	0.713268	0.864823	0.318125	0.823076	0.792117	0.547685
USZ	UKA	0.540027	0.420373	0.816315	0.790272	0.277165	0.80303	0.688276	0.580939
USZ	UKA	0.495171	0.468041	0.65004	0.920125	0.315659	0.912507	0.817147	0.454428
USZ	UKA	0.528522	0.42598	0.732213	0.828843	0.299263	0.797279	0.702828	0.723336
CAM	UKA	0.723154	0.514293	0.520467	0.908674	0.391045	0.947351	0.654988	0.630946
CAM	UKA	0.674547	0.41439	0.673824	0.720874	0.325776	0.84832	0.722572	0.658955
CAM	UKA	0.710969	0.555617	0.5742	0.849895	0.476853	0.780386	0.661424	0.553692
CAM	UKA	0.690706	0.536091	0.643231	0.767702	0.4837	0.691721	0.686098	0.537276
CAM	UKA	0.684613	0.556753	0.670097	0.738312	0.526604	0.608239	0.689316	0.498649
SWARM	UKA	0.792126	0.646578	0.686199	0.81451	0.520777	0.840078	0.724022	0.560175
SWARM	UKA	0.847143	0.637183	0.73064	0.830916	0.558743	0.827596	0.754504	0.553559
SWARM	UKA	0.786994	0.618559	0.687181	0.84858	0.562685	0.808999	0.70464	0.569321
SWARM	UKA	0.801688	0.574549	0.702486	0.778693	0.583757	0.854134	0.734523	0.639553
SWARM	UKA	0.804768	0.641065	0.676936	0.79272	0.567714	0.824155	0.75085	0.602953
Figure 2(D)
Training Cohort	Validation Cohort	AUC	F1 Score	Sensitivity	Specificity	PPV	NPV	ACC	AP
Duke	MHA	0.661897	0.478736	0.636923	0.817735	0.419351	0.911508	0.822038	0.490102
Duke	MHA	0.730181	0.589465	0.822193	0.804366	0.260433	0.937884	0.810454	0.541132
Duke	MHA	0.676307	0.541348	0.45325	0.665714	0.386012	0.948311	0.778995	0.528523
Duke	MHA	0.729288	0.579495	0.70775	0.756538	0.526166	0.79582	0.836733	0.489227
Duke	MHA	0.746319	0.473869	0.468426	0.800812	0.520308	0.774071	0.686996	0.355519
USZ	MHA	0.540114	0.539935	0.521517	0.905641	0.31349	0.837704	0.844714	0.725124
USZ	MHA	0.558087	0.608139	0.543193	0.664426	0.288417	0.855781	0.811873	0.704539
USZ	MHA	0.57525	0.449737	0.625993	0.908806	0.327226	0.838535	0.725333	0.365238
USZ	MHA	0.531836	0.473585	0.582462	0.779914	0.27906	0.935255	0.842178	0.719224
USZ	MHA	0.562469	0.374369	0.546857	0.840842	0.537241	0.754901	0.663783	0.382055
CAM	MHA	0.556382	0.374857	0.686732	0.699489	0.250936	0.759803	0.764446	0.657163
CAM	MHA	0.642239	0.351226	0.790777	0.784389	0.388245	0.758291	0.768594	0.579493
CAM	MHA	0.66851	0.379009	0.753193	0.851399	0.369592	0.868984	0.718907	0.372301
CAM	MHA	0.634506	0.372516	0.810028	0.930335	0.454914	0.904874	0.705111	0.251457
CAM	MHA	0.59057	0.374592	0.843259	1.00629	0.514242	0.959465	0.682341	0.109026
SWARM	MHA	0.757743	0.611866	0.654725	0.839968	0.58219	0.875838	0.7764	0.570332
SWARM	MHA	0.786973	0.578618	0.743569	0.75273	0.502124	0.815554	0.749245	0.64965
SWARM	MHA	0.760643	0.551997	0.676278	0.804127	0.55498	0.833722	0.793751	0.564438
SWARM	MHA	0.756267	0.609137	0.747449	0.766308	0.568775	0.844852	0.796098	0.581832
SWARM	MHA	0.770438	0.60042	0.702947	0.785843	0.538687	0.864065	0.723158	0.559669
